# Supplementary material for: Loncomelos koprulense (Asparagaceae), a new species from southern Turkey
Source: PhytoKeys. 2021 Mar 19;175:33–44. doi: 10.3897/phytokeys.175.62037 (PMC7997860; doi:10.3897/phytokeys.175.62037)
Supplement: XML Treatment for Loncomelos koprulense [file phytokeys.175.62037-treatment1.xml]

<!DOCTYPE tp:taxon-treatment
  PUBLIC "-//TaxonX//DTD Taxonomic Treatment Publishing DTD v0 20100105//EN" "tax-treatment-NSO.dtd">
<tp:taxon-treatment xmlns:tp="http://www.plazi.org/taxpub"><tp:treatment-meta><kwd-group><label>Taxon classification</label><kwd><named-content xmlns:xlink="http://www.w3.org/1999/xlink" content-type="kingdom">Plantae</named-content></kwd><kwd><named-content xmlns:xlink="http://www.w3.org/1999/xlink" content-type="order">Asparagales</named-content></kwd><kwd><named-content xmlns:xlink="http://www.w3.org/1999/xlink" content-type="family">Hyacinthaceae</named-content></kwd></kwd-group><mixed-citation publication-type="journal"><person-group><name><surname>Bogdanović</surname><given-names>Sandro</given-names></name><name><surname>Brullo</surname><given-names>Salvatore</given-names></name><name><surname>Salmeri</surname><given-names>Cristina</given-names></name></person-group><article-title><italic><tp:taxon-name><tp:taxon-name-part taxon-name-part-type="genus" reg="Loncomelos">Loncomelos</tp:taxon-name-part> <tp:taxon-name-part taxon-name-part-type="species" reg="koprulense">koprulense</tp:taxon-name-part></tp:taxon-name></italic> (<tp:taxon-name><tp:taxon-name-part taxon-name-part-type="family">Asparagaceae</tp:taxon-name-part></tp:taxon-name>), a new species from southern Turkey</article-title><source>PhytoKeys</source><day>19</day><month>3</month><year>2021</year><volume>175</volume><fpage>33</fpage><lpage>44</lpage><pub-id pub-id-type="doi">10.3897/phytokeys.175.62037</pub-id></mixed-citation></tp:treatment-meta><tp:nomenclature><tp:taxon-name><object-id xmlns:xlink="http://www.w3.org/1999/xlink" content-type="arpha" xlink:type="simple">D9278E22-3261-5F1C-B49C-B9D16A96DAB5</object-id>
            <tp:taxon-name-part taxon-name-part-type="genus" reg="Loncomelos">Loncomelos</tp:taxon-name-part>
            <tp:taxon-name-part taxon-name-part-type="species" reg="koprulense">koprulense</tp:taxon-name-part>
            <object-id xmlns:xlink="http://www.w3.org/1999/xlink" content-type="ipni" xlink:type="simple">urn:lsid:ipni.org:names:77215897-1</object-id>
          </tp:taxon-name><tp:taxon-authority>Bogdanović, Brullo &amp; Salmeri</tp:taxon-authority><tp:taxon-status xmlns:xlink="http://www.w3.org/1999/xlink" xlink:type="simple">sp. nov.</tp:taxon-status><xref ref-type="fig" rid="F1">Figs 1</xref><xref ref-type="fig" rid="F2">, 2</xref><xref ref-type="fig" rid="F5">, 5</xref></tp:nomenclature><tp:treatment-sec sec-type="material" id="SECID0EZZAE"><title>Type.</title><p>Turkey. Antalya: District of Manavgat, Köprülü Kanyon National Park, Bozyaka road, cultivated specimen, 15 June 2010, <italic>Brullo s.n.</italic> (Holotype: CAT!).</p></tp:treatment-sec><tp:treatment-sec sec-type="diagnosis" id="SECID0EB1AE"><title>Diagnosis.</title><p>Loncomelo malatyano affine, sed distinctum statura majore, bulbo subgloboso, latiore, 4–foliato, inflorescentia longiore, 50–55 floribus, bracteis ovato-lanceolatis, non dentatis, tepalis lineari-oblongis, viridibus, albis et undulatis margine, filamentis staminorum oblongis, latioribus, ovario ovoideo, stylo breviore, capsula minore.</p><fig id="F1" position="float" orientation="portrait"><object-id xmlns:xlink="http://www.w3.org/1999/xlink" content-type="doi" xlink:type="simple">10.3897/phytokeys.175.62037.figure1</object-id><object-id xmlns:xlink="http://www.w3.org/1999/xlink" content-type="arpha" xlink:type="simple">B0F277D3-4CB0-5F1A-8BC2-6E017F976FF9</object-id><label>Figure 1.</label><caption><p><italic><tp:taxon-name><tp:taxon-name-part taxon-name-part-type="genus" reg="Loncomelos">Loncomelos</tp:taxon-name-part> <tp:taxon-name-part taxon-name-part-type="species" reg="koprulense">koprulense</tp:taxon-name-part></tp:taxon-name></italic> Bogdanović, Brullo &amp; Salmeri, sp. nov. <bold>A</bold> habit <bold>B</bold> bracts <bold>C</bold> pistil <bold>D</bold> open pistil <bold>E</bold> ovary cross section <bold>F</bold> stigma <bold>G</bold> capsule. Drawing by S. Brullo from cultivated material coming from the type locality.</p></caption><graphic xmlns:xlink="http://www.w3.org/1999/xlink" xlink:href="phytokeys-175-033-g001.jpg" position="float" orientation="portrait" xlink:type="simple" id="oo_521547.jpg"><uri content-type="original_file" xlink:type="simple">https://binary.pensoft.net/fig/521547</uri></graphic></fig></tp:treatment-sec><tp:treatment-sec sec-type="description" id="SECID0EM2AE"><title>Description.</title><p>Plant up to 95 cm tall. Bulbs subglobose, 2.5–3 × 3–3.6 cm, outer tunics whitish, papery, without bulblets. Scape 55–60 cm long, glabrous, green-glaucous. Leaves 4, often withered at the anthesis, shorter than scape, linear, canaliculate, 18–30 × 0.35–0.8 cm, without white median line, abaxial face densely hairy, margins hairy, hairs 0.5–1.2 mm long, adaxial one glabrous. Raceme cylindrical, 32–40 cm long, 50–55 flowered. Pedicels 12–25 mm long, curved-divaricated, glabrous. Bracts membranous, ovate-lanceolate, 6–13(19) mm long, broadened at the base, long acuminate toward the apex, 5–8 nerved, shorter than pedicel or subequal, smooth at the margin, glabrous. Perigon stellate, 20 mm in diameter, tepals linear-oblong, 10–11 × 2.4–2.6 mm, glabrous, papillate-glandulose at the apex, markedly undulate at the margin, green with white margin. Staminal filaments white, oblong, abruptly narrowed and apiculate at the apex, 5–5.5 × 1.6–2 mm, thickened at the margin with central greenish midrib, anthers pale-green, 2.5–2.7 mm, dorsifixed. Ovary ovoid, green, 3 × 2.3 mm, with blunt lobes; each lobe with a distinct central nerve and two smaller, lateral ones. Style 2.2–2.3 mm long, stigma papillose. Capsule ovoid, 6.5–7 × 5 mm, erect. Seeds not seen. Chromosome number 2<italic>n</italic> = 2<italic>x</italic> = 22.</p><fig id="F2" position="float" orientation="portrait"><object-id xmlns:xlink="http://www.w3.org/1999/xlink" content-type="doi" xlink:type="simple">10.3897/phytokeys.175.62037.figure2</object-id><object-id xmlns:xlink="http://www.w3.org/1999/xlink" content-type="arpha" xlink:type="simple">FE17F5A9-E5E7-568A-9237-D318E0D27BF9</object-id><label>Figure 2.</label><caption><p><italic><tp:taxon-name><tp:taxon-name-part taxon-name-part-type="genus" reg="Loncomelos">Loncomelos</tp:taxon-name-part> <tp:taxon-name-part taxon-name-part-type="species" reg="koprulense">koprulense</tp:taxon-name-part></tp:taxon-name></italic> Bogdanović, Brullo &amp; Salmeri, sp. nov. <bold>A</bold> tepals and stamens <bold>B</bold> flower with bract <bold>C</bold> bud with bract <bold>D</bold> leaf abaxial face <bold>E</bold> Leaf adaxial face <bold>F</bold> leaf cross sections. Drawing by S. Brullo from cultivated material coming from the type locality. Darker strips in tepal edges mark the undulations.</p></caption><graphic xmlns:xlink="http://www.w3.org/1999/xlink" xlink:href="phytokeys-175-033-g002.jpg" position="float" orientation="portrait" xlink:type="simple" id="oo_521548.jpg"><uri content-type="original_file" xlink:type="simple">https://binary.pensoft.net/fig/521548</uri></graphic></fig></tp:treatment-sec><tp:treatment-sec sec-type="phenology" id="SECID0E13AE"><title>Phenology.</title><p>Flowering in June and fruiting in June-July.</p></tp:treatment-sec><tp:treatment-sec sec-type="etymology" id="SECID0E63AE"><title>Etymology.</title><p>The species epithet is derived from the name of the Köprülü Kanyon, locality where this geophyte was collected.</p></tp:treatment-sec><tp:treatment-sec sec-type="Karyology" id="SECID0EE4AE"><title>Karyology.</title><p>All investigated samples of <italic><tp:taxon-name><tp:taxon-name-part taxon-name-part-type="genus" reg="Loncomelos">Loncomelos</tp:taxon-name-part> <tp:taxon-name-part taxon-name-part-type="species" reg="koprulense">koprulense</tp:taxon-name-part></tp:taxon-name></italic> from the type locality revealed a somatic chromosome complement with 2<italic>n</italic> = 22 (Fig. <xref ref-type="fig" rid="F3">3A</xref>). The karyotype is rather asymmetrical, comprising 11 chromosome pairs (Fig. <xref ref-type="fig" rid="F3">3B</xref>), arranged in two size groups where the submedian type prevails, as highlighted by the values of different symmetric indices (Table <xref ref-type="table" rid="T2">2</xref>). In particular, there are 3 metacentric pairs, 3 meta-submetacentric pairs (showing arm ratio exceeding 1.30), and 5 submetacentric pairs (3 big-sized and 2 small-sized). Thus, the chromosome formula can be expressed as 2<italic>n</italic> = 2x = 22 = 6 m + 6 msm + 10 sm. No evident satellites were detected. Absolute chromosome length varied from 11.1 ± 1.3 μm of the longest chromosome and 4.26 ± 0.3 μm of the shortest one, with a mean chromosome length of 6.99 ± 2.2 μm. Relative chromosome length varied from 7.24% ± 0.8 to 2.78% ± 0.2. Arm index varied on average from 1.03 to 2.76, while the centromeric index ranged from 49.3 to 26.6. All karyomorphometric parameters are given in Table <xref ref-type="table" rid="T2">2</xref>.</p><fig id="F3" position="float" orientation="portrait"><object-id xmlns:xlink="http://www.w3.org/1999/xlink" content-type="doi" xlink:type="simple">10.3897/phytokeys.175.62037.figure3</object-id><object-id xmlns:xlink="http://www.w3.org/1999/xlink" content-type="arpha" xlink:type="simple">6BEF43EA-0E1E-52C7-8982-25F474FDFEFE</object-id><label>Figure 3.</label><caption><p>Chromosome complement (2<italic>n</italic> = 2<italic>x</italic> = 22) of <italic><tp:taxon-name><tp:taxon-name-part taxon-name-part-type="genus" reg="Loncomelos">Loncomelos</tp:taxon-name-part> <tp:taxon-name-part taxon-name-part-type="species" reg="koprulense">koprulense</tp:taxon-name-part></tp:taxon-name></italic><bold>A</bold> mitotic metaphase plate from the type locality <bold>B</bold> idiogram.</p></caption><graphic xmlns:xlink="http://www.w3.org/1999/xlink" xlink:href="phytokeys-175-033-g003.jpg" position="float" orientation="portrait" xlink:type="simple" id="oo_521549.jpg"><uri content-type="original_file" xlink:type="simple">https://binary.pensoft.net/fig/521549</uri></graphic></fig></tp:treatment-sec><tp:treatment-sec sec-type="Leaf anatomy" id="SECID0EJ6AE"><title>Leaf anatomy.</title><p>The known <italic><tp:taxon-name><tp:taxon-name-part taxon-name-part-type="genus" reg="Loncomelos">Loncomelos</tp:taxon-name-part></tp:taxon-name></italic> species are usually differentiated by their canaliculate leaves, uniformly colored with dorsi-ventral arrangement, presenting differences in size in the same individual. In particular, the leaf outline is smooth in adaxial faces and more or less ribbed in the abaxial one, with epidermal cells covered by a thickened cuticle; the pallisade tissues is one-layered and distributed along the whole perimeter, while the inner part is occupied by the spongy tissue (<xref ref-type="bibr" rid="B31">Wittmann 1985</xref>; <xref ref-type="bibr" rid="B27">Tornadore 1985</xref>, <xref ref-type="bibr" rid="B28">1986</xref>; <xref ref-type="bibr" rid="B29">Tornadore and Orza 1987</xref>; <xref ref-type="bibr" rid="B7">Lynch et al. 2006</xref>; <xref ref-type="bibr" rid="B15">Peruzzi et al. 2007</xref>; <xref ref-type="bibr" rid="B14">Öztürk et al. 2014</xref>; <xref ref-type="bibr" rid="B2">Bogdanović et al. 2020</xref>). The vascular bundles are arranged in two rows all along the mesophyll; large vascular bundles occur in the central part, which are alternated with other smaller one towards the abaxial side. The large bundles are interspersed with mucilage cells that are replaced by rhexigenetic lacunae in the mature leaves. Most species have completely glabrous leaves, except for <italic><tp:taxon-name><tp:taxon-name-part taxon-name-part-type="genus" reg="Loncomelos">L.</tp:taxon-name-part> <tp:taxon-name-part taxon-name-part-type="species" reg="tardum">tardum</tp:taxon-name-part></tp:taxon-name></italic>, <italic><tp:taxon-name><tp:taxon-name-part taxon-name-part-type="genus" reg="Loncomelos">L.</tp:taxon-name-part> <tp:taxon-name-part taxon-name-part-type="species" reg="malatyanum">malatyanum</tp:taxon-name-part></tp:taxon-name></italic> (see below for nomenclatural validation) and <italic><tp:taxon-name><tp:taxon-name-part taxon-name-part-type="genus" reg="Loncomelos">L.</tp:taxon-name-part> <tp:taxon-name-part taxon-name-part-type="species" reg="koprulense">koprulense</tp:taxon-name-part></tp:taxon-name></italic>, showing a dense hairiness on the abaxial face. As a whole, the leaves of <italic><tp:taxon-name><tp:taxon-name-part taxon-name-part-type="genus" reg="Loncomelos">L.</tp:taxon-name-part> <tp:taxon-name-part taxon-name-part-type="species" reg="koprulense">koprulense</tp:taxon-name-part></tp:taxon-name></italic> maintain the main features of the genus, revealing a marked variability in size; the largest leaves are characterized by 17–18 large vascular bundles, interposed among lacunae; these bundles decrease in number in the progressively narrower leaves up to a minimum of ca. 9, while the number of small vascular bundles coincides with that of the mesophyll lacunae (Fig. <xref ref-type="fig" rid="F2">2F</xref>). As far as hairs are concerned, they are irregularly distributed along the margin and on the abaxial face.</p></tp:treatment-sec><tp:treatment-sec sec-type="ecology" id="SECID0EHCAG"><title>Ecology and distribution.</title><p><italic><tp:taxon-name><tp:taxon-name-part taxon-name-part-type="genus" reg="Loncomelos">Loncomelos</tp:taxon-name-part> <tp:taxon-name-part taxon-name-part-type="species" reg="koprulense">koprulense</tp:taxon-name-part></tp:taxon-name></italic> seems to be a very rare species currently know only for a single locality of southern Turkey. One small and well circumscribed population was surveyed along the Bozyaka road within the Köprülü Kanyon at about 150 m of elevation (Fig. <xref ref-type="fig" rid="F4">4</xref>), where it grows on small semi-rocky escarpments covered by a scarce herbaceous vegetation. The woody vegetation near this habitat is represented by a thermophilous maquis characterized by <italic><tp:taxon-name><tp:taxon-name-part taxon-name-part-type="genus" reg="Quercus">Quercus</tp:taxon-name-part> <tp:taxon-name-part taxon-name-part-type="species" reg="calliprinos">calliprinos</tp:taxon-name-part></tp:taxon-name></italic> Webb, <tp:taxon-name><tp:taxon-name-part taxon-name-part-type="genus" reg="Olea">Olea</tp:taxon-name-part> <tp:taxon-name-part taxon-name-part-type="species" reg="europaea">europaea</tp:taxon-name-part> <tp:taxon-name-part taxon-name-part-type="authority">L.</tp:taxon-name-part> <tp:taxon-name-part taxon-name-part-type="infraspecific-rank">subsp.</tp:taxon-name-part> <tp:taxon-name-part taxon-name-part-type="subspecies" reg="sylvestris">sylvestris</tp:taxon-name-part></tp:taxon-name> (Mill.) Rouy ex Hegi, <italic><tp:taxon-name><tp:taxon-name-part taxon-name-part-type="genus" reg="Pistacia">Pistacia</tp:taxon-name-part> <tp:taxon-name-part taxon-name-part-type="species" reg="terebinthus">terebinthus</tp:taxon-name-part></tp:taxon-name></italic><tp:taxon-name><tp:taxon-name-part taxon-name-part-type="genus" reg="Loncomelos">L.</tp:taxon-name-part></tp:taxon-name>, <italic><tp:taxon-name><tp:taxon-name-part taxon-name-part-type="genus" reg="Juniperus">Juniperus</tp:taxon-name-part> <tp:taxon-name-part taxon-name-part-type="species" reg="oxycedrus">oxycedrus</tp:taxon-name-part></tp:taxon-name></italic><tp:taxon-name><tp:taxon-name-part taxon-name-part-type="genus" reg="Loncomelos">L.</tp:taxon-name-part></tp:taxon-name>, <italic><tp:taxon-name><tp:taxon-name-part taxon-name-part-type="genus" reg="Myrtus">Myrtus</tp:taxon-name-part> <tp:taxon-name-part taxon-name-part-type="species" reg="communis">communis</tp:taxon-name-part></tp:taxon-name></italic><tp:taxon-name><tp:taxon-name-part taxon-name-part-type="genus" reg="Loncomelos">L.</tp:taxon-name-part></tp:taxon-name>, <italic><tp:taxon-name><tp:taxon-name-part taxon-name-part-type="genus" reg="Arbutus">Arbutus</tp:taxon-name-part> <tp:taxon-name-part taxon-name-part-type="species" reg="andrachne">andrachne</tp:taxon-name-part></tp:taxon-name></italic><tp:taxon-name><tp:taxon-name-part taxon-name-part-type="genus" reg="Loncomelos">L.</tp:taxon-name-part></tp:taxon-name>, <italic><tp:taxon-name><tp:taxon-name-part taxon-name-part-type="genus" reg="Cupressus">Cupressus</tp:taxon-name-part> <tp:taxon-name-part taxon-name-part-type="species" reg="sempervirens">sempervirens</tp:taxon-name-part></tp:taxon-name></italic><tp:taxon-name><tp:taxon-name-part taxon-name-part-type="genus" reg="Loncomelos">L.</tp:taxon-name-part></tp:taxon-name> etc. (<xref ref-type="bibr" rid="B25">Tavşanoğlu and Coşkun 2009</xref>). This area, falling within an important National Park and known as Köprülü Kanyon Milli Parkı between Antalya and Manavgat, is floristically highly rich in endemic species as emphasized by <xref ref-type="bibr" rid="B13">Özçelik (2018)</xref>.</p><fig id="F4" position="float" orientation="portrait"><object-id xmlns:xlink="http://www.w3.org/1999/xlink" content-type="doi" xlink:type="simple">10.3897/phytokeys.175.62037.figure4</object-id><object-id xmlns:xlink="http://www.w3.org/1999/xlink" content-type="arpha" xlink:type="simple">D87DE0C8-1258-502C-9604-0A402FB7481A</object-id><label>Figure 4.</label><caption><p>Distribution map of <italic><tp:taxon-name><tp:taxon-name-part taxon-name-part-type="genus" reg="Loncomelos">Loncomelos</tp:taxon-name-part> <tp:taxon-name-part taxon-name-part-type="species" reg="koprulense">koprulense</tp:taxon-name-part></tp:taxon-name></italic> (square), <italic><tp:taxon-name><tp:taxon-name-part taxon-name-part-type="genus" reg="Loncomelos">L.</tp:taxon-name-part> <tp:taxon-name-part taxon-name-part-type="species" reg="tardum">tardum</tp:taxon-name-part></tp:taxon-name></italic> (circle) and <italic><tp:taxon-name><tp:taxon-name-part taxon-name-part-type="genus" reg="Loncomelos">L.</tp:taxon-name-part> <tp:taxon-name-part taxon-name-part-type="species" reg="malatyanum">malatyanum</tp:taxon-name-part></tp:taxon-name></italic> (star).</p></caption><graphic xmlns:xlink="http://www.w3.org/1999/xlink" xlink:href="phytokeys-175-033-g004.jpg" position="float" orientation="portrait" xlink:type="simple" id="oo_521550.jpg"><uri content-type="original_file" xlink:type="simple">https://binary.pensoft.net/fig/521550</uri></graphic></fig></tp:treatment-sec><tp:treatment-sec sec-type="material" id="SECID0EGIAG"><title>Additional examined material.</title><p>Turkey. Antalya: District of Manavgat, Köprülü Kanyon National Park, Bozyaka road, cultivated specimen, 24 June 2013, <italic>Brullo s.n.</italic> (paratype: CAT!).</p></tp:treatment-sec><tp:treatment-sec sec-type="discussion" id="SECID0EOIAG"><title>Discussion.</title><p>From the literature data (<xref ref-type="bibr" rid="B32">Zahariadi 1977</xref>, <xref ref-type="bibr" rid="B33">1980</xref>; <xref ref-type="bibr" rid="B31">Wittmann 1985</xref>; <xref ref-type="bibr" rid="B9">Martínez-Azorín 2008</xref>; <xref ref-type="bibr" rid="B10">Martínez-Azorín et al. 2009</xref>), the circumscription of the genus <italic><tp:taxon-name><tp:taxon-name-part taxon-name-part-type="genus" reg="Ornithogalum">Ornithogalum</tp:taxon-name-part></tp:taxon-name></italic> within the tribe Ornithogaleae has always been problematic, emphasizing that the traditional morphological approach is not sufficient to discriminate the taxa at generic level. Recent phylogenetic studies carried out by <xref ref-type="bibr" rid="B16">Pfosser and Speta (1999)</xref> and <xref ref-type="bibr" rid="B11">Martínez-Azorín et al. (2011)</xref>, based on cpDNA and nrDNA gene sequences, have provided a relevant support for a taxonomic arrangement of this tribe, validating the treatment previously proposed by <xref ref-type="bibr" rid="B19">Speta (1998a</xref>, <xref ref-type="bibr" rid="B20">b</xref>). As concern the genus <italic><tp:taxon-name><tp:taxon-name-part taxon-name-part-type="genus" reg="Loncomelos">Loncomelos</tp:taxon-name-part></tp:taxon-name></italic>, it is morphologically well differentiated from <italic><tp:taxon-name><tp:taxon-name-part taxon-name-part-type="genus" reg="Ornithogalum">Ornithogalum</tp:taxon-name-part></tp:taxon-name></italic> s.str. by numerous and significant characters regarding the inflorescence, pedicel, capsule and seed. From the phytogeographical point of view, this genus is mainly distributed in the Mediterranean area with the higher concentration of species in the Balkan Peninsula and Anatolia. The last territory currently hosts 14 species (included the new one), that therefore can be considered the main centre of differentiation of the genus.</p><p>A very peculiar and significant morphological character occurring in <italic><tp:taxon-name><tp:taxon-name-part taxon-name-part-type="genus" reg="Loncomelos">Loncomelos</tp:taxon-name-part> <tp:taxon-name-part taxon-name-part-type="species" reg="koprulense">koprulense</tp:taxon-name-part></tp:taxon-name></italic> is the densely hairy leaves (Fig. <xref ref-type="fig" rid="F5">5D–E</xref>). In fact, most species of the genus <italic><tp:taxon-name><tp:taxon-name-part taxon-name-part-type="genus" reg="Loncomelos">Loncomelos</tp:taxon-name-part></tp:taxon-name></italic> are characterized by glabrous leaves, while only <italic><tp:taxon-name><tp:taxon-name-part taxon-name-part-type="genus" reg="Loncomelos">L.</tp:taxon-name-part> <tp:taxon-name-part taxon-name-part-type="species" reg="tardum">tardum</tp:taxon-name-part></tp:taxon-name></italic> and <italic><tp:taxon-name><tp:taxon-name-part taxon-name-part-type="genus" reg="Loncomelos">L.</tp:taxon-name-part> <tp:taxon-name-part taxon-name-part-type="species" reg="malatyanum">malatyanum</tp:taxon-name-part></tp:taxon-name></italic> have hairs on the leaves. According to <xref ref-type="bibr" rid="B22">Speta (2006)</xref> and <xref ref-type="bibr" rid="B12">Mutlu and Karakuş (2012)</xref>, both species occur in Anatolia too, where they are very rare and quite localized (Fig. <xref ref-type="fig" rid="F4">4</xref>). They differ from <italic><tp:taxon-name><tp:taxon-name-part taxon-name-part-type="genus" reg="Loncomelos">L.</tp:taxon-name-part> <tp:taxon-name-part taxon-name-part-type="species" reg="koprulense">koprulense</tp:taxon-name-part></tp:taxon-name></italic> in some relevant morphological features (Table <xref ref-type="table" rid="T1">1</xref>), such as the shape and size of the bulbs, number of leaves, inflorescence size, number of raceme flowers, bracts, tepal shape and colour, tepal margin, stamen filament, size and shape of ovary and capsule. Differences were also observed in karyological aspect, since <italic><tp:taxon-name><tp:taxon-name-part taxon-name-part-type="genus" reg="Loncomelos">L.</tp:taxon-name-part> <tp:taxon-name-part taxon-name-part-type="species" reg="tardum">tardum</tp:taxon-name-part></tp:taxon-name></italic> is characterized by a chromosome complement of 2<italic>n</italic> = 2<italic>x</italic> = 20, reported by <xref ref-type="bibr" rid="B22">Speta (2006)</xref>, while according to <xref ref-type="bibr" rid="B12">Mutlu and Karakuş (2012)</xref> the chromosome number of <italic><tp:taxon-name><tp:taxon-name-part taxon-name-part-type="genus" reg="Loncomelos">L.</tp:taxon-name-part> <tp:taxon-name-part taxon-name-part-type="species" reg="malatyanum">malatyanum</tp:taxon-name-part></tp:taxon-name></italic> is 2<italic>n</italic> = 2<italic>x</italic> = 24. We found out that <italic><tp:taxon-name><tp:taxon-name-part taxon-name-part-type="genus" reg="Loncomelos">L.</tp:taxon-name-part> <tp:taxon-name-part taxon-name-part-type="species" reg="koprulense">koprulense</tp:taxon-name-part></tp:taxon-name></italic> is also a diploid, but its chromosome number is 2<italic>n</italic> = 2<italic>x</italic> = 22, which is quite rare in the genus <italic><tp:taxon-name><tp:taxon-name-part taxon-name-part-type="genus" reg="Loncomelos">Loncomelos</tp:taxon-name-part></tp:taxon-name></italic>, so far only previously counted in <italic><tp:taxon-name><tp:taxon-name-part taxon-name-part-type="genus" reg="Loncomelos">L.</tp:taxon-name-part></tp:taxon-name></italic><italic>fischerianum</italic> (Krasch.) Speta by <xref ref-type="bibr" rid="B1">Agapova (1977)</xref>.</p><fig id="F5" position="float" orientation="portrait"><object-id xmlns:xlink="http://www.w3.org/1999/xlink" content-type="doi" xlink:type="simple">10.3897/phytokeys.175.62037.figure5</object-id><object-id xmlns:xlink="http://www.w3.org/1999/xlink" content-type="arpha" xlink:type="simple">CFA16B77-4BAC-5801-84FC-A3FB0C4CE991</object-id><label>Figure 5.</label><caption><p><italic><tp:taxon-name><tp:taxon-name-part taxon-name-part-type="genus" reg="Loncomelos">Loncomelos</tp:taxon-name-part> <tp:taxon-name-part taxon-name-part-type="species" reg="koprulense">koprulense</tp:taxon-name-part></tp:taxon-name></italic><bold>A, B</bold> inflorescence <bold>C</bold> flower <bold>D</bold> leaf abaxial face <bold>E</bold> leaf adaxial face from the type locality.</p></caption><graphic xmlns:xlink="http://www.w3.org/1999/xlink" xlink:href="phytokeys-175-033-g005.jpg" position="float" orientation="portrait" xlink:type="simple" id="oo_521551.jpg"><uri content-type="original_file" xlink:type="simple">https://binary.pensoft.net/fig/521551</uri></graphic></fig></tp:treatment-sec><tp:treatment-sec sec-type="Nomenclatural note" id="SECID0E5PAG"><title>Nomenclatural note.</title><p><italic><tp:taxon-name><tp:taxon-name-part taxon-name-part-type="genus" reg="Loncomelos">Loncomelos</tp:taxon-name-part> <tp:taxon-name-part taxon-name-part-type="species" reg="malatyanum">malatyanum</tp:taxon-name-part></tp:taxon-name></italic> (Mutlu) Bogdanović, Brullo &amp; Salmeri comb. nov. ≡ <italic><tp:taxon-name><tp:taxon-name-part taxon-name-part-type="genus" reg="Ornithogalum">Ornithogalum</tp:taxon-name-part> <tp:taxon-name-part taxon-name-part-type="species" reg="malatyanum">malatyanum</tp:taxon-name-part></tp:taxon-name></italic> Mutlu in Mutlu and Karakuş Turkish Journal of Botany 36: 126 (2012), basionym.</p></tp:treatment-sec><tp:treatment-sec><!--Section generated to contain objects referenced in tp:taxon-treatment.--><table-wrap id="T2" position="float" orientation="portrait"><label>Table 2.</label><caption><p>Karyomorphometric parameters and karyotype symmetry indices of <italic><tp:taxon-name><tp:taxon-name-part taxon-name-part-type="genus" reg="Loncomelos">Loncomelos</tp:taxon-name-part> <tp:taxon-name-part taxon-name-part-type="species" reg="koprulense">koprulense</tp:taxon-name-part></tp:taxon-name></italic>. Values come from 10 good metaphase plates from individuals of the type localities.</p></caption><table id="TID0ESRAG" rules="all"><tbody><tr><th rowspan="1" colspan="1">Chromosome</th><th rowspan="1" colspan="3"><abbrev xmlns:xlink="http://www.w3.org/1999/xlink" xlink:title="total absolute length" id="ABBRID0EOIAE" xlink:type="simple">TAL</abbrev> (µm)</th><th rowspan="1" colspan="3"><abbrev xmlns:xlink="http://www.w3.org/1999/xlink" xlink:title="total relative length" id="ABBRID0EWIAE" xlink:type="simple">TRL</abbrev>%</th><th rowspan="2" colspan="1">
                <abbrev xmlns:xlink="http://www.w3.org/1999/xlink" xlink:title="arm ratio index" id="ABBRID0E5IAE" xlink:type="simple">AR</abbrev>
              </th><th rowspan="2" colspan="1">
                <abbrev xmlns:xlink="http://www.w3.org/1999/xlink" xlink:title="centromeric index" id="ABBRID0EGJAE" xlink:type="simple">CI</abbrev>
              </th><th rowspan="2" colspan="1">Type</th></tr><tr><th rowspan="1" colspan="1">pairs</th><th rowspan="1" colspan="1">Mean ± SD</th><th rowspan="1" colspan="1">Max</th><th rowspan="1" colspan="1">Min</th><th rowspan="1" colspan="1">Mean ± SD</th><th rowspan="1" colspan="1">Max</th><th rowspan="1" colspan="1">Min</th></tr><tr><td rowspan="1" colspan="1">I</td><td rowspan="1" colspan="1">10.8 ± 1.3</td><td rowspan="1" colspan="1">12.3</td><td rowspan="1" colspan="1">9.2</td><td rowspan="1" colspan="1">7.0 ± 0.7</td><td rowspan="1" colspan="1">7.9</td><td rowspan="1" colspan="1">6.1</td><td rowspan="1" colspan="1">1.06</td><td rowspan="1" colspan="1">48.6</td><td rowspan="1" colspan="1">m</td></tr><tr><td rowspan="1" colspan="1">II</td><td rowspan="1" colspan="1">10.0 ± 1.2</td><td rowspan="1" colspan="1">11.8</td><td rowspan="1" colspan="1">8.9</td><td rowspan="1" colspan="1">6.5 ± 0.3</td><td rowspan="1" colspan="1">6.6</td><td rowspan="1" colspan="1">6.4</td><td rowspan="1" colspan="1">1.13</td><td rowspan="1" colspan="1">46.9</td><td rowspan="1" colspan="1">m</td></tr><tr><td rowspan="1" colspan="1">III</td><td rowspan="1" colspan="1">8.8 ± 1.0</td><td rowspan="1" colspan="1">10.1</td><td rowspan="1" colspan="1">7.4</td><td rowspan="1" colspan="1">5.7 ± 0.2</td><td rowspan="1" colspan="1">6.8</td><td rowspan="1" colspan="1">6.0</td><td rowspan="1" colspan="1">1.22</td><td rowspan="1" colspan="1">45.1</td><td rowspan="1" colspan="1">m</td></tr><tr><td rowspan="1" colspan="1">IV</td><td rowspan="1" colspan="1">8.8 ± 1.1</td><td rowspan="1" colspan="1">10.0</td><td rowspan="1" colspan="1">7.4</td><td rowspan="1" colspan="1">5.7 ± 0.4</td><td rowspan="1" colspan="1">6.4</td><td rowspan="1" colspan="1">5.2</td><td rowspan="1" colspan="1">1.49</td><td rowspan="1" colspan="1">40.2</td><td rowspan="1" colspan="1">msm</td></tr><tr><td rowspan="1" colspan="1">V</td><td rowspan="1" colspan="1">6.9 ± 1.3</td><td rowspan="1" colspan="1">9.0</td><td rowspan="1" colspan="1">5.1</td><td rowspan="1" colspan="1">4.5 ± 0.4</td><td rowspan="1" colspan="1">5.1</td><td rowspan="1" colspan="1">3.8</td><td rowspan="1" colspan="1">2.49</td><td rowspan="1" colspan="1">28.6</td><td rowspan="1" colspan="1">sm</td></tr><tr><td rowspan="1" colspan="1">VI</td><td rowspan="1" colspan="1">6.5 ± 1.3</td><td rowspan="1" colspan="1">7.8</td><td rowspan="1" colspan="1">4.9</td><td rowspan="1" colspan="1">4.2 ± 0.6</td><td rowspan="1" colspan="1">5.1</td><td rowspan="1" colspan="1">3.6</td><td rowspan="1" colspan="1">1.39</td><td rowspan="1" colspan="1">41.8</td><td rowspan="1" colspan="1">msm</td></tr><tr><td rowspan="1" colspan="1">VII</td><td rowspan="1" colspan="1">5.9 ± 0.6</td><td rowspan="1" colspan="1">6.7</td><td rowspan="1" colspan="1">5.3</td><td rowspan="1" colspan="1">3.9 ± 0.3</td><td rowspan="1" colspan="1">4.4</td><td rowspan="1" colspan="1">3.5</td><td rowspan="1" colspan="1">2.69</td><td rowspan="1" colspan="1">27.1</td><td rowspan="1" colspan="1">sm</td></tr><tr><td rowspan="1" colspan="1">VIII</td><td rowspan="1" colspan="1">5.4 ± 0.8</td><td rowspan="1" colspan="1">6.7</td><td rowspan="1" colspan="1">4.5</td><td rowspan="1" colspan="1">3.5 ± 0.1</td><td rowspan="1" colspan="1">3.8</td><td rowspan="1" colspan="1">3.3</td><td rowspan="1" colspan="1">2.17</td><td rowspan="1" colspan="1">31.5</td><td rowspan="1" colspan="1">sm</td></tr><tr><td rowspan="1" colspan="1">IX</td><td rowspan="1" colspan="1">4.9 ± 0.6</td><td rowspan="1" colspan="1">5.7</td><td rowspan="1" colspan="1">4.2</td><td rowspan="1" colspan="1">3.2 ± 0.1</td><td rowspan="1" colspan="1">3.4</td><td rowspan="1" colspan="1">3.1</td><td rowspan="1" colspan="1">2.38</td><td rowspan="1" colspan="1">29.6</td><td rowspan="1" colspan="1">sm</td></tr><tr><td rowspan="1" colspan="1">X</td><td rowspan="1" colspan="1">4.5 ± 0.3</td><td rowspan="1" colspan="1">4.9</td><td rowspan="1" colspan="1">4.0</td><td rowspan="1" colspan="1">2.9 ± 0.2</td><td rowspan="1" colspan="1">3.3</td><td rowspan="1" colspan="1">2.6</td><td rowspan="1" colspan="1">1.80</td><td rowspan="1" colspan="1">35.7</td><td rowspan="1" colspan="1">sm</td></tr><tr><td rowspan="1" colspan="1">XI</td><td rowspan="1" colspan="1">4.5 ± 0.9</td><td rowspan="1" colspan="1">5.7</td><td rowspan="1" colspan="1">3.4</td><td rowspan="1" colspan="1">2.9 ± 0.5</td><td rowspan="1" colspan="1">3.4</td><td rowspan="1" colspan="1">2.2</td><td rowspan="1" colspan="1">1.38</td><td rowspan="1" colspan="1">42.0</td><td rowspan="1" colspan="1">msm</td></tr><tr><td rowspan="1" colspan="10"><bold><abbrev xmlns:xlink="http://www.w3.org/1999/xlink" xlink:title="total chromosome length" id="ABBRID0E5UAE" xlink:type="simple">TCL</abbrev></bold>: 153.9 ± 17.1 µm; <bold><abbrev xmlns:xlink="http://www.w3.org/1999/xlink" xlink:title="mean chromosome length" id="ABBRID0EDVAE" xlink:type="simple">MCL</abbrev></bold>: 7.0 ± 2.2 µm; <bold>d-value</bold>: 32.5; <bold><abbrev xmlns:xlink="http://www.w3.org/1999/xlink" xlink:title="difference of relative length" id="ABBRID0EKVAE" xlink:type="simple">DRL</abbrev></bold>%: 4.5; <bold>S</bold>%: 38.3; <bold><abbrev xmlns:xlink="http://www.w3.org/1999/xlink" xlink:title="mean arm ratio index" id="ABBRID0ERVAE" xlink:type="simple">MAR</abbrev></bold>: 1.54; <bold><abbrev xmlns:xlink="http://www.w3.org/1999/xlink" xlink:title="mean centromeric index" id="ABBRID0EWVAE" xlink:type="simple">MCI</abbrev></bold>: 38.7; <bold>Cv<sub>CL</sub></bold>: 32.2; <bold>Cv<sub><abbrev xmlns:xlink="http://www.w3.org/1999/xlink" xlink:title="centromeric index" id="ABBRID0EBWAE" xlink:type="simple">CI</abbrev></sub></bold>: 21.2; <bold>M<sub>CA</sub></bold>: 24.2; <bold>Stebbins’ category</bold>: 2B</td></tr></tbody></table><table-wrap-foot><fn><p><bold>Abbreviations</bold>: <abbrev xmlns:xlink="http://www.w3.org/1999/xlink" xlink:title="total absolute length" id="ABBRID0ERWAE" xlink:type="simple">TAL</abbrev> = total absolute length; <abbrev xmlns:xlink="http://www.w3.org/1999/xlink" xlink:title="total relative length" id="ABBRID0EVWAE" xlink:type="simple">TRL</abbrev> = total relative length; <abbrev xmlns:xlink="http://www.w3.org/1999/xlink" xlink:title="arm ratio index" id="ABBRID0EZWAE" xlink:type="simple">AR</abbrev> = arm ratio index; <abbrev xmlns:xlink="http://www.w3.org/1999/xlink" xlink:title="centromeric index" id="ABBRID0E4WAE" xlink:type="simple">CI</abbrev> = centromeric index; Type = chromosome nomenclature; <abbrev xmlns:xlink="http://www.w3.org/1999/xlink" xlink:title="total chromosome length" id="ABBRID0EBXAE" xlink:type="simple">TCL</abbrev> = total chromosome length; <abbrev xmlns:xlink="http://www.w3.org/1999/xlink" xlink:title="mean chromosome length" id="ABBRID0EFXAE" xlink:type="simple">MCL</abbrev> = mean chromosome length; d-value = difference between long arms and short arms; <abbrev xmlns:xlink="http://www.w3.org/1999/xlink" xlink:title="difference of relative length" id="ABBRID0EJXAE" xlink:type="simple">DRL</abbrev>% = difference of relative length; S% = relative length of shortest chromosome; <abbrev xmlns:xlink="http://www.w3.org/1999/xlink" xlink:title="mean arm ratio index" id="ABBRID0ENXAE" xlink:type="simple">MAR</abbrev> = mean arm ratio index; <abbrev xmlns:xlink="http://www.w3.org/1999/xlink" xlink:title="mean centromeric index" id="ABBRID0ERXAE" xlink:type="simple">MCI</abbrev> = mean centromeric index; Cv<sub>CL</sub> = coefficient of variation of chromosome length; Cv<sub><abbrev xmlns:xlink="http://www.w3.org/1999/xlink" xlink:title="centromeric index" id="ABBRID0EYXAE" xlink:type="simple">CI</abbrev></sub> = coefficient of variation of centromeric index; <abbrev xmlns:xlink="http://www.w3.org/1999/xlink" xlink:title="mean centromeric asymmetry" id="ABBRID0E3XAE" xlink:type="simple">MCA</abbrev> = mean centromeric asymmetry.</p></fn></table-wrap-foot></table-wrap><table-wrap id="T1" position="float" orientation="portrait"><label>Table 1.</label><caption><p>Main morphological differences among <italic><tp:taxon-name><tp:taxon-name-part taxon-name-part-type="genus" reg="Loncomelos">Loncomelos</tp:taxon-name-part> <tp:taxon-name-part taxon-name-part-type="species" reg="koprulense">koprulense</tp:taxon-name-part></tp:taxon-name></italic>, <italic><tp:taxon-name><tp:taxon-name-part taxon-name-part-type="genus" reg="Loncomelos">L.</tp:taxon-name-part> <tp:taxon-name-part taxon-name-part-type="species" reg="tardum">tardum</tp:taxon-name-part></tp:taxon-name></italic> and <italic><tp:taxon-name><tp:taxon-name-part taxon-name-part-type="genus" reg="Loncomelos">L.</tp:taxon-name-part> <tp:taxon-name-part taxon-name-part-type="species" reg="malatyanum">malatyanum</tp:taxon-name-part></tp:taxon-name></italic>.</p></caption><table id="TID0EO4AE" rules="all"><tbody><tr><th rowspan="1" colspan="1">Characters</th><th rowspan="1" colspan="1">
                <italic><tp:taxon-name><tp:taxon-name-part taxon-name-part-type="genus" reg="Loncomelos">L.</tp:taxon-name-part> <tp:taxon-name-part taxon-name-part-type="species" reg="koprulense">koprulense</tp:taxon-name-part></tp:taxon-name></italic>
              </th><th rowspan="1" colspan="1">
                <italic><tp:taxon-name><tp:taxon-name-part taxon-name-part-type="genus" reg="Loncomelos">L.</tp:taxon-name-part> <tp:taxon-name-part taxon-name-part-type="species" reg="tardum">tardum</tp:taxon-name-part></tp:taxon-name></italic>
              </th><th rowspan="1" colspan="1">
                <italic><tp:taxon-name><tp:taxon-name-part taxon-name-part-type="genus" reg="Loncomelos">L.</tp:taxon-name-part> <tp:taxon-name-part taxon-name-part-type="species" reg="malatyanum">malatyanum</tp:taxon-name-part></tp:taxon-name></italic>
              </th></tr><tr><td rowspan="1" colspan="1">Plant tall (cm)</td><td rowspan="1" colspan="1">up to 95</td><td rowspan="1" colspan="1">up to 80</td><td rowspan="1" colspan="1">up to 73</td></tr><tr><td rowspan="1" colspan="1">Bulb shape</td><td rowspan="1" colspan="1">subglobose</td><td rowspan="1" colspan="1">ovoid</td><td rowspan="1" colspan="1">ovoid-globose</td></tr><tr><td rowspan="1" colspan="1">Bulb size (cm)</td><td rowspan="1" colspan="1">2.5–3 × 3–3.6</td><td rowspan="1" colspan="1">2.5–4 × 2.5</td><td rowspan="1" colspan="1">2.5–2.7 × 1.5–2.5</td></tr><tr><td rowspan="1" colspan="1">Bulb tunic colour</td><td rowspan="1" colspan="1">whitish</td><td rowspan="1" colspan="1">grey-brown</td><td rowspan="1" colspan="1">whitish</td></tr><tr><td rowspan="1" colspan="1">Scape height (cm)</td><td rowspan="1" colspan="1">55–60</td><td rowspan="1" colspan="1">40–65</td><td rowspan="1" colspan="1">34–53</td></tr><tr><td rowspan="1" colspan="1">Leaf number</td><td rowspan="1" colspan="1">4</td><td rowspan="1" colspan="1">3–4</td><td rowspan="1" colspan="1">5–7</td></tr><tr><td rowspan="1" colspan="1">Leaf length (cm)</td><td rowspan="1" colspan="1">18–30</td><td rowspan="1" colspan="1">up to 35</td><td rowspan="1" colspan="1">(25) 28–40</td></tr><tr><td rowspan="1" colspan="1">Leaf width (mm)</td><td rowspan="1" colspan="1">3.5–8</td><td rowspan="1" colspan="1">4–5</td><td rowspan="1" colspan="1">3–10 (11)</td></tr><tr><td rowspan="1" colspan="1">Inflorescence length (cm)</td><td rowspan="1" colspan="1">32–40</td><td rowspan="1" colspan="1">23–28</td><td rowspan="1" colspan="1">12–20</td></tr><tr><td rowspan="1" colspan="1">Number of flowers</td><td rowspan="1" colspan="1">50–55</td><td rowspan="1" colspan="1">40</td><td rowspan="1" colspan="1">18–30 (55)</td></tr><tr><td rowspan="1" colspan="1">Flower pedicel length (mm)</td><td rowspan="1" colspan="1">12–25</td><td rowspan="1" colspan="1">14–25</td><td rowspan="1" colspan="1">5–15</td></tr><tr><td rowspan="1" colspan="1">Bract shape</td><td rowspan="1" colspan="1">ovate-lanceolate</td><td rowspan="1" colspan="1">subulate</td><td rowspan="1" colspan="1">subulate</td></tr><tr><td rowspan="1" colspan="1">Bract length (mm)</td><td rowspan="1" colspan="1">6–13(19)</td><td rowspan="1" colspan="1">10–16</td><td rowspan="1" colspan="1">7–18</td></tr><tr><td rowspan="1" colspan="1">Bract margin</td><td rowspan="1" colspan="1">smooth</td><td rowspan="1" colspan="1">smooth</td><td rowspan="1" colspan="1">0–1 (2) toothed</td></tr><tr><td rowspan="1" colspan="1">Bract / pedicel ratio</td><td rowspan="1" colspan="1">shorter to subequal</td><td rowspan="1" colspan="1">about a half</td><td rowspan="1" colspan="1">equal or longer</td></tr><tr><td rowspan="1" colspan="1">Tepal size (mm)</td><td rowspan="1" colspan="1">10–11 × 2.4–2.6</td><td rowspan="1" colspan="1">9.5–11.3 × 1.7–2.6</td><td rowspan="1" colspan="1">9–12 × 2.2–4</td></tr><tr><td rowspan="1" colspan="1">Tepal shape</td><td rowspan="1" colspan="1">linear-oblong</td><td rowspan="1" colspan="1">linear</td><td rowspan="1" colspan="1">lanceolate to elliptical</td></tr><tr><td rowspan="1" colspan="1">Tepal colour</td><td rowspan="1" colspan="1">green, with white margin</td><td rowspan="1" colspan="1">greenish, with white margin</td><td rowspan="1" colspan="1">whitish, green in the centre</td></tr><tr><td rowspan="1" colspan="1">Tepal margin</td><td rowspan="1" colspan="1">undulate</td><td rowspan="1" colspan="1">slightly rolled, flat</td><td rowspan="1" colspan="1">flat</td></tr><tr><td rowspan="1" colspan="1">Staminal filament shape</td><td rowspan="1" colspan="1">oblong, narrowed and apiculate at the apex</td><td rowspan="1" colspan="1">oblong, apiculate at the apex</td><td rowspan="1" colspan="1">lanceolate, acuminate at the apex</td></tr><tr><td rowspan="1" colspan="1">Staminal filament size (mm)</td><td rowspan="1" colspan="1">5–5.5 × 1.6–2</td><td rowspan="1" colspan="1">6 × 1.7–1.9</td><td rowspan="1" colspan="1">5.5–6 × 1.6</td></tr><tr><td rowspan="1" colspan="1">Anther length (mm)</td><td rowspan="1" colspan="1">2.5–2.7</td><td rowspan="1" colspan="1">2.8</td><td rowspan="1" colspan="1">2.2–3.2</td></tr><tr><td rowspan="1" colspan="1">Anther colour</td><td rowspan="1" colspan="1">pale–green</td><td rowspan="1" colspan="1">greenish</td><td rowspan="1" colspan="1">yellowish-light green</td></tr><tr><td rowspan="1" colspan="1">Ovary shape</td><td rowspan="1" colspan="1">ovoid</td><td rowspan="1" colspan="1">ovoid</td><td rowspan="1" colspan="1">cylindrical</td></tr><tr><td rowspan="1" colspan="1">Ovary size (mm)</td><td rowspan="1" colspan="1">3 × 2.3</td><td rowspan="1" colspan="1">3–3.5 × 2.2–2.5</td><td rowspan="1" colspan="1">2–3.3 × 2.2–2.8</td></tr><tr><td rowspan="1" colspan="1">Style length (mm)</td><td rowspan="1" colspan="1">2.2–2.3</td><td rowspan="1" colspan="1">3–3.8</td><td rowspan="1" colspan="1">4–5.3</td></tr><tr><td rowspan="1" colspan="1">Capsule shape</td><td rowspan="1" colspan="1">ovoid</td><td rowspan="1" colspan="1">ellipsoid</td><td rowspan="1" colspan="1">ovoid to globose</td></tr><tr><td rowspan="1" colspan="1">Capsule size (mm)</td><td rowspan="1" colspan="1">6.5–7 × 5</td><td rowspan="1" colspan="1">8–9 × 6</td><td rowspan="1" colspan="1">(5) 7–11 × (4) 5–7</td></tr><tr><td rowspan="1" colspan="1">Chromosome number (2n)</td><td rowspan="1" colspan="1">22</td><td rowspan="1" colspan="1">20</td><td rowspan="1" colspan="1">24</td></tr></tbody></table></table-wrap></tp:treatment-sec><ref-list><ref id="B31"><mixed-citation xmlns:xlink="http://www.w3.org/1999/xlink" xlink:type="simple"><person-group><name name-style="western"><surname>Wittmann</surname><given-names>H</given-names></name></person-group> (<year>1985</year>) <article-title>Beitrag zur Systematik der <italic><tp:taxon-name><tp:taxon-name-part taxon-name-part-type="genus">Ornithogalum</tp:taxon-name-part></tp:taxon-name></italic> – Arten mit verlängert-traubiger Infloreszenz.</article-title><source>Stapfia</source><volume>13</volume>: <fpage>1</fpage>–<lpage>117</lpage>.</mixed-citation></ref><ref id="B27"><mixed-citation xmlns:xlink="http://www.w3.org/1999/xlink" xlink:type="simple"><person-group><name name-style="western"><surname>Tornadore</surname><given-names>N</given-names></name></person-group> (<year>1985</year>) <article-title>Il gen. <italic><tp:taxon-name><tp:taxon-name-part taxon-name-part-type="genus">Ornithogalum</tp:taxon-name-part></tp:taxon-name></italic><tp:taxon-name><tp:taxon-name-part taxon-name-part-type="genus">L.</tp:taxon-name-part></tp:taxon-name> (<tp:taxon-name><tp:taxon-name-part taxon-name-part-type="family">Liliaceae</tp:taxon-name-part></tp:taxon-name>). V. Osservazioni sulla citosistematica di <italic><tp:taxon-name><tp:taxon-name-part taxon-name-part-type="genus">O.</tp:taxon-name-part> <tp:taxon-name-part taxon-name-part-type="species">pyrenaicum</tp:taxon-name-part></tp:taxon-name></italic><tp:taxon-name><tp:taxon-name-part taxon-name-part-type="genus">L.</tp:taxon-name-part></tp:taxon-name></article-title><source>Atti della Società Toscana di Scienze Naturali – Memorie Serie B</source><volume>92</volume>: <fpage>247</fpage>–<lpage>257</lpage>.</mixed-citation></ref><ref id="B28"><mixed-citation xmlns:xlink="http://www.w3.org/1999/xlink" xlink:type="simple"><person-group><name name-style="western"><surname>Tornadore</surname><given-names>N</given-names></name></person-group> (<year>1986</year>) <article-title>Il genere <italic><tp:taxon-name><tp:taxon-name-part taxon-name-part-type="genus">Ornithogalum</tp:taxon-name-part></tp:taxon-name></italic><tp:taxon-name><tp:taxon-name-part taxon-name-part-type="genus">L.</tp:taxon-name-part></tp:taxon-name> (<tp:taxon-name><tp:taxon-name-part taxon-name-part-type="family">Liliaceae</tp:taxon-name-part></tp:taxon-name>). VI. <italic><tp:taxon-name><tp:taxon-name-part taxon-name-part-type="genus">O.</tp:taxon-name-part> <tp:taxon-name-part taxon-name-part-type="species">narbonense</tp:taxon-name-part></tp:taxon-name></italic><tp:taxon-name><tp:taxon-name-part taxon-name-part-type="genus">L.</tp:taxon-name-part></tp:taxon-name></article-title><source>Atti della Società Toscana di Scienze Naturali – Memorie Serie B</source><volume>93</volume>: <fpage>111</fpage>–<lpage>120</lpage>.</mixed-citation></ref><ref id="B29"><mixed-citation xmlns:xlink="http://www.w3.org/1999/xlink" xlink:type="simple"><person-group><name name-style="western"><surname>Tornadore</surname><given-names>N</given-names></name><name name-style="western"><surname>Orza</surname><given-names>P</given-names></name></person-group> (<year>1987</year>) <article-title>Il gen. <italic><tp:taxon-name><tp:taxon-name-part taxon-name-part-type="genus">Ornithogalum</tp:taxon-name-part></tp:taxon-name></italic><tp:taxon-name><tp:taxon-name-part taxon-name-part-type="genus">L.</tp:taxon-name-part></tp:taxon-name> (<tp:taxon-name><tp:taxon-name-part taxon-name-part-type="family">Liliaceae</tp:taxon-name-part></tp:taxon-name>) in Italia. VIII. Il subgen. <tp:taxon-name><tp:taxon-name-part taxon-name-part-type="genus"/><tp:taxon-name-part taxon-name-part-type="subgenus">Beryllis</tp:taxon-name-part></tp:taxon-name> (Salisb.) Baker con particolare riguardo ad <italic><tp:taxon-name><tp:taxon-name-part taxon-name-part-type="genus">O.</tp:taxon-name-part> <tp:taxon-name-part taxon-name-part-type="species">brevistylum</tp:taxon-name-part></tp:taxon-name></italic> Wolfner.</article-title><source>Atti della Società Toscana di Scienze Naturali – Memorie Serie B</source><volume>94</volume>: <fpage>341</fpage>–<lpage>356</lpage>.</mixed-citation></ref><ref id="B7"><mixed-citation xmlns:xlink="http://www.w3.org/1999/xlink" xlink:type="simple"><person-group><name name-style="western"><surname>Lynch</surname><given-names>A</given-names></name><name name-style="western"><surname>Rudall</surname><given-names>PJ</given-names></name><name name-style="western"><surname>Cutler</surname><given-names>DF</given-names></name></person-group> (<year>2006</year>) <article-title>Leaf anatomy and systematics of <tp:taxon-name><tp:taxon-name-part taxon-name-part-type="family">Hyacinthaceae</tp:taxon-name-part></tp:taxon-name>.</article-title><source>Kew Bulletin</source><volume>61</volume>: <fpage>145</fpage>–<lpage>159</lpage>.</mixed-citation></ref><ref id="B15"><mixed-citation xmlns:xlink="http://www.w3.org/1999/xlink" xlink:type="simple"><person-group><name name-style="western"><surname>Peruzzi</surname><given-names>L</given-names></name><name name-style="western"><surname>Caparelli</surname><given-names>KF</given-names></name><name name-style="western"><surname>Cesca</surname><given-names>G</given-names></name></person-group> (<year>2007</year>) <article-title>Contribution to the systematic knowledge of the genus <italic><tp:taxon-name><tp:taxon-name-part taxon-name-part-type="genus">Ornithogalum</tp:taxon-name-part></tp:taxon-name></italic><tp:taxon-name><tp:taxon-name-part taxon-name-part-type="genus">L.</tp:taxon-name-part></tp:taxon-name> (<tp:taxon-name><tp:taxon-name-part taxon-name-part-type="family">Hyacinthaceae</tp:taxon-name-part></tp:taxon-name>): Morpho-anatomical variability of the leaves among different taxa.</article-title><source>Bocconea</source><volume>21</volume>: <fpage>257</fpage>–<lpage>265</lpage>.</mixed-citation></ref><ref id="B14"><mixed-citation xmlns:xlink="http://www.w3.org/1999/xlink" xlink:type="simple"><person-group><name name-style="western"><surname>Öztürk</surname><given-names>D</given-names></name><name name-style="western"><surname>Koyuncu</surname><given-names>O</given-names></name><name name-style="western"><surname>Koray Yaylacı</surname><given-names>Ö</given-names></name><name name-style="western"><surname>Özgişi</surname><given-names>K</given-names></name><name name-style="western"><surname>Sezer</surname><given-names>O</given-names></name><name name-style="western"><surname>Tokur</surname><given-names>S</given-names></name></person-group> (<year>2014</year>) <article-title>Comparative anatomical studies on twelve <italic><tp:taxon-name><tp:taxon-name-part taxon-name-part-type="genus">Ornithogalum</tp:taxon-name-part></tp:taxon-name></italic> (<tp:taxon-name><tp:taxon-name-part taxon-name-part-type="family">Asparagaceae</tp:taxon-name-part></tp:taxon-name>) species (eleven nonendemic, one endemic) belonging to subgen. <tp:taxon-name><tp:taxon-name-part taxon-name-part-type="genus"/><tp:taxon-name-part taxon-name-part-type="subgenus">Ornithogalum</tp:taxon-name-part></tp:taxon-name> and subgen. <tp:taxon-name><tp:taxon-name-part taxon-name-part-type="genus"/><tp:taxon-name-part taxon-name-part-type="subgenus">Beryllis</tp:taxon-name-part></tp:taxon-name>, growing naturally in Eskişehir (Central Anatolia-Turkey).</article-title><source>International Journal of Scientific Research and Reviews</source><volume>3</volume>: <fpage>40</fpage>–<lpage>49</lpage>.</mixed-citation></ref><ref id="B2"><mixed-citation xmlns:xlink="http://www.w3.org/1999/xlink" xlink:type="simple"><person-group><name name-style="western"><surname>Bogdanović</surname><given-names>S</given-names></name><name name-style="western"><surname>Brullo</surname><given-names>S</given-names></name><name name-style="western"><surname>Ljubičić</surname><given-names>I</given-names></name><name name-style="western"><surname>Rat</surname><given-names>M</given-names></name><name name-style="western"><surname>Salmeri</surname><given-names>C</given-names></name></person-group> (<year>2020</year>) <article-title>Cytotaxonomical remarks on <italic><tp:taxon-name><tp:taxon-name-part taxon-name-part-type="genus">Loncomelos</tp:taxon-name-part> <tp:taxon-name-part taxon-name-part-type="species">visianicum</tp:taxon-name-part></tp:taxon-name></italic> (<tp:taxon-name><tp:taxon-name-part taxon-name-part-type="family">Hyacinthaceae</tp:taxon-name-part></tp:taxon-name>), a poorly known species endemic to Croatia.</article-title><source>Phytotaxa</source><volume>430</volume>: <fpage>095</fpage>–<lpage>108</lpage>. <ext-link xlink:type="simple" ext-link-type="doi" xlink:href="10.11646/phytotaxa.430.2.2">https://doi.org/10.11646/phytotaxa.430.2.2</ext-link></mixed-citation></ref><ref id="B25"><mixed-citation xmlns:xlink="http://www.w3.org/1999/xlink" xlink:type="simple"><person-group><name name-style="western"><surname>Tavşanoğlu</surname><given-names>Ç</given-names></name><name name-style="western"><surname>Coşkun</surname><given-names>U</given-names></name></person-group> (<year>2009</year>) <article-title>Effect of goat browsing on growth form of maquis species in Köprülü Kanyon National Park (Antalya, Turkey).</article-title><source>Ekoloji</source><volume>18</volume>: <fpage>74</fpage>–<lpage>80</lpage>.</mixed-citation></ref><ref id="B13"><mixed-citation xmlns:xlink="http://www.w3.org/1999/xlink" xlink:type="simple"><person-group><name name-style="western"><surname>Özçelik</surname><given-names>H</given-names></name></person-group> (<year>2018</year>) <article-title>Flora inventory of Köprülü Kanyon National Park (Antalya-Isparta). Turk J Forst.</article-title><volume>19</volume>: <fpage>40</fpage>–<lpage>50</lpage>. <ext-link xlink:type="simple" ext-link-type="doi" xlink:href="10.18182/tjf.338944">https://doi.org/10.18182/tjf.338944</ext-link></mixed-citation></ref><ref id="B32"><mixed-citation xmlns:xlink="http://www.w3.org/1999/xlink" xlink:type="simple"><person-group><name name-style="western"><surname>Zahariadi</surname><given-names>C</given-names></name></person-group> (<year>1977</year>) <article-title>Notes on the intrageneric classification of the genus <italic><tp:taxon-name><tp:taxon-name-part taxon-name-part-type="genus">Ornithogalum</tp:taxon-name-part></tp:taxon-name></italic><tp:taxon-name><tp:taxon-name-part taxon-name-part-type="genus">L.</tp:taxon-name-part></tp:taxon-name> (<tp:taxon-name><tp:taxon-name-part taxon-name-part-type="family">Liliaceae</tp:taxon-name-part></tp:taxon-name>).</article-title><source>Botanicheskii Zhurnal</source><volume>62</volume>: <fpage>1624</fpage>–<lpage>1639</lpage>. [in Russian]</mixed-citation></ref><ref id="B33"><mixed-citation xmlns:xlink="http://www.w3.org/1999/xlink" xlink:type="simple"><person-group><name name-style="western"><surname>Zahariadi</surname><given-names>C</given-names></name></person-group> (<year>1980</year>) <article-title><italic><tp:taxon-name><tp:taxon-name-part taxon-name-part-type="genus">Ornithogalum</tp:taxon-name-part></tp:taxon-name></italic><tp:taxon-name><tp:taxon-name-part taxon-name-part-type="genus">L.</tp:taxon-name-part></tp:taxon-name></article-title> In: <person-group><name name-style="western"><surname>Tutin</surname><given-names>TG</given-names></name><name name-style="western"><surname>Heywood</surname><given-names>VH</given-names></name><name name-style="western"><surname>Burges</surname><given-names>NA</given-names></name><name name-style="western"><surname>Moore</surname><given-names>DM</given-names></name><name name-style="western"><surname>Valentine</surname><given-names>DH</given-names></name><name name-style="western"><surname>Walters</surname><given-names>SM</given-names></name></person-group> (<role>Eds</role>) <issue-title>Flora Europaea 5.</issue-title><source>Cambridge University Press, Cambridge</source>, <fpage>35</fpage>–<lpage>40</lpage>.</mixed-citation></ref><ref id="B9"><mixed-citation xmlns:xlink="http://www.w3.org/1999/xlink" xlink:type="simple"><person-group><name name-style="western"><surname>Martínez-Azorín</surname><given-names>M</given-names></name></person-group> (<year>2008</year>) Sistemática del género <italic><tp:taxon-name><tp:taxon-name-part taxon-name-part-type="genus">Ornithogalum</tp:taxon-name-part></tp:taxon-name></italic><tp:taxon-name><tp:taxon-name-part taxon-name-part-type="genus">L.</tp:taxon-name-part></tp:taxon-name> (<tp:taxon-name><tp:taxon-name-part taxon-name-part-type="family">Hyacinthaceae</tp:taxon-name-part></tp:taxon-name>) en el Mediterráneo occidental: implicaciones taxonómicas, filogenéticas y biogeográficas. Doctoral Thesis, Universidad de Alicante, Spain.</mixed-citation></ref><ref id="B10"><mixed-citation xmlns:xlink="http://www.w3.org/1999/xlink" xlink:type="simple"><person-group><name name-style="western"><surname>Martínez-Azorín</surname><given-names>M</given-names></name><name name-style="western"><surname>Crespo</surname><given-names>MB</given-names></name><name name-style="western"><surname>Juan</surname><given-names>A</given-names></name></person-group> (<year>2009</year>) <article-title>Taxonomic revision of <tp:taxon-name><tp:taxon-name-part taxon-name-part-type="genus">Ornithogalum</tp:taxon-name-part> <tp:taxon-name-part taxon-name-part-type="infraspecific-rank">subg.</tp:taxon-name-part> <tp:taxon-name-part taxon-name-part-type="subgenus">Beryllis</tp:taxon-name-part></tp:taxon-name> (<tp:taxon-name><tp:taxon-name-part taxon-name-part-type="family">Hyacinthaceae</tp:taxon-name-part></tp:taxon-name>) in the Iberian peninsula and the Balearic islands.</article-title><source>Belgian Journal of Botany</source><volume>142</volume>: <fpage>139</fpage>–<lpage>161</lpage>.</mixed-citation></ref><ref id="B16"><mixed-citation xmlns:xlink="http://www.w3.org/1999/xlink" xlink:type="simple"><person-group><name name-style="western"><surname>Pfosser</surname><given-names>M</given-names></name><name name-style="western"><surname>Speta</surname><given-names>F</given-names></name></person-group> (<year>1999</year>) <article-title>Phylogenetics of <tp:taxon-name><tp:taxon-name-part taxon-name-part-type="family">Hyacinthaceae</tp:taxon-name-part></tp:taxon-name> Based on Plastid DNA Sequences. Ann Miss Bot Gard.</article-title><volume>86</volume>(<issue>4</issue>): <fpage>852</fpage>–<lpage>875</lpage>. <ext-link xlink:type="simple" ext-link-type="doi" xlink:href="10.2307/2666172">https://doi.org/10.2307/2666172</ext-link></mixed-citation></ref><ref id="B11"><mixed-citation xmlns:xlink="http://www.w3.org/1999/xlink" xlink:type="simple"><person-group><name name-style="western"><surname>Martínez-Azorín</surname><given-names>M</given-names></name><name name-style="western"><surname>Crespo</surname><given-names>MB</given-names></name><name name-style="western"><surname>Juan</surname><given-names>A</given-names></name><name name-style="western"><surname>Fay</surname><given-names>MF</given-names></name></person-group> (<year>2011</year>) <article-title>Molecular phylogenetics of subfamily <tp:taxon-name>Ornithogaloideae</tp:taxon-name> (<tp:taxon-name><tp:taxon-name-part taxon-name-part-type="family">Hyacinthaceae</tp:taxon-name-part></tp:taxon-name>) based on nuclear and plastid DNA regions, including a new taxonomic arrangement.</article-title><source>Annali di Botanica</source><volume>107</volume>(<issue>1</issue>): <fpage>1</fpage>–<lpage>37</lpage>. <ext-link xlink:type="simple" ext-link-type="doi" xlink:href="10.1093/aob/mcq207">https://doi.org/10.1093/aob/mcq207</ext-link></mixed-citation></ref><ref id="B19"><mixed-citation xmlns:xlink="http://www.w3.org/1999/xlink" xlink:type="simple"><person-group><name name-style="western"><surname>Speta</surname><given-names>F</given-names></name></person-group> (<year>1998a</year>) <article-title><tp:taxon-name><tp:taxon-name-part taxon-name-part-type="family">Hyacinthaceae</tp:taxon-name-part></tp:taxon-name>.</article-title> In: <person-group><name name-style="western"><surname>Kubitzki</surname><given-names>K</given-names></name></person-group> (<role>Ed.</role>) <issue-title>The families and genera of vascular plants 3.</issue-title><source>Springer, Berlin</source>, <fpage>261</fpage>–<lpage>285</lpage>. <ext-link xlink:type="simple" ext-link-type="doi" xlink:href="10.1007/978-3-662-03533-7_35">https://doi.org/10.1007/978-3-662-03533-7_35</ext-link></mixed-citation></ref><ref id="B20"><mixed-citation xmlns:xlink="http://www.w3.org/1999/xlink" xlink:type="simple"><person-group><name name-style="western"><surname>Speta</surname><given-names>F</given-names></name></person-group> (<year>1998b</year>) <article-title>Systematische analyse der Gattung <italic><tp:taxon-name><tp:taxon-name-part taxon-name-part-type="genus">Scilla</tp:taxon-name-part></tp:taxon-name></italic><tp:taxon-name><tp:taxon-name-part taxon-name-part-type="genus">L.</tp:taxon-name-part></tp:taxon-name> s.l. (<tp:taxon-name><tp:taxon-name-part taxon-name-part-type="family">Hyacinthaceae</tp:taxon-name-part></tp:taxon-name>).</article-title><source>Phyton</source><volume>38</volume>: <fpage>1</fpage>–<lpage>141</lpage>.</mixed-citation></ref><ref id="B22"><mixed-citation xmlns:xlink="http://www.w3.org/1999/xlink" xlink:type="simple"><person-group><name name-style="western"><surname>Speta</surname><given-names>F</given-names></name></person-group> (<year>2006</year>) <article-title>Die Gattung <italic><tp:taxon-name><tp:taxon-name-part taxon-name-part-type="genus">Loncomelos</tp:taxon-name-part></tp:taxon-name></italic> Raf. (<tp:taxon-name><tp:taxon-name-part taxon-name-part-type="family">Hyacinthaceae</tp:taxon-name-part></tp:taxon-name>-<tp:taxon-name>Ornithogaloideae</tp:taxon-name>), vorgestellt anhand dreier neuer Arten.</article-title><source>Phyton</source><volume>46</volume>: <fpage>1</fpage>–<lpage>25</lpage>.</mixed-citation></ref><ref id="B12"><mixed-citation xmlns:xlink="http://www.w3.org/1999/xlink" xlink:type="simple"><person-group><name name-style="western"><surname>Mutlu</surname><given-names>B</given-names></name><name name-style="western"><surname>Karakuş</surname><given-names>Ş</given-names></name></person-group> (<year>2012</year>) <article-title>A new species of <italic><tp:taxon-name><tp:taxon-name-part taxon-name-part-type="genus">Ornithogalum</tp:taxon-name-part></tp:taxon-name></italic> (<tp:taxon-name><tp:taxon-name-part taxon-name-part-type="family">Hyacinthaceae</tp:taxon-name-part></tp:taxon-name>) from East Anatolia, Turkey.</article-title><source>Turkish Journal of Botany</source><volume>36</volume>: <fpage>125</fpage>–<lpage>133</lpage>.</mixed-citation></ref><ref id="B1"><mixed-citation xmlns:xlink="http://www.w3.org/1999/xlink" xlink:type="simple"><person-group><name name-style="western"><surname>Agapova</surname><given-names>ND</given-names></name></person-group> (<year>1977</year>) <article-title>Cytosystematic investigation of the European representatives of the genus <italic><tp:taxon-name><tp:taxon-name-part taxon-name-part-type="genus">Ornithogalum</tp:taxon-name-part></tp:taxon-name></italic> (Fam. <tp:taxon-name><tp:taxon-name-part taxon-name-part-type="family">Liliaceae</tp:taxon-name-part></tp:taxon-name>) of the U.S.S.R. flora I. Bot. Zurn.</article-title><volume>62</volume>: <fpage>970</fpage>–<lpage>983</lpage>.</mixed-citation></ref></ref-list></tp:taxon-treatment>
